# Supplementary material for: Potential Impact of Environmental Pollution by Human Antivirals on Avian Influenza Virus Evolution
Source: Animals (Basel). 2023 Mar 23;13(7):1127. doi: 10.3390/ani13071127 (PMC10093092; doi:10.3390/ani13071127)
Supplement: Supplementary file 1 [file animals-13-01127-s001.zip]

Archive with 3 entries (3 files):
- Document S1.pdf
- Document S2.xlsx
- Document S3.zip
